# Supplementary material for: Application of quality by design for 3D printed bone prostheses and scaffolds
Source: PLoS One. 2018 Apr 12;13(4):e0195291. doi: 10.1371/journal.pone.0195291 (PMC5896968; doi:10.1371/journal.pone.0195291)
Supplement: S1 Database — (XLSX) [file pone.0195291.s004.xlsx]

## Sheet: Studies objectives
																		Number of Papers that used	Number of Papers that used	Number of Papers that used	Number of Papers that used	Number of Papers that used	Number of Papers that used	Number of Papers that used	Number of Papers that used
Code No	Application	QbD implemented steps	QBD tools used	Key output/conclusion	Conclusion	Ref	No experiments required with OVA	No of experiments run with DOE	Percentage of experiments reduced				Process understanding	Prediction and optimization	Reduction of experimental runs	Development of robust manufacturing methods	Total # papers	QTPP	CQA	PFD	CPP/CMA	RA	DS	DICS	PLMCI
1	Pharmaceutical development of an intranasal nanosized formulation	QTPP, CQA, CPP, RA, DS	RA Software, DOE	“The practical research justified the theoretical prediction. Their experimental results reflected and correlated with the RA results.”“The study confirmed that a QbD-based experimental design and RA can help to reduce the practical aspects of the early development research in pharmaceutical technology by predicting the parameters that most strongly influence the final quality.”“The results of th…	Process understanding, Prediction	(Pallagi et al. 2015)							PU	PO	RER	DRM	30	9	23	5	28	14	26	7	0
2	Development of a starch-based nanoparticulate carrier system (StNC) for topical delivery of lipophilic bioactive molecules	QTPP, CQA, CPP, RA, DS	Ishikawa diagram, Pareto chart, DOE	“The manufacturing process and the formula of the StNC were simultaneously optimized.”“The production of StNC was optimized in terms of composition and process using a QbD approach, enabling to successfully develop StNC with an optimized nanometric particle size and acceptable stability.”	Prediction, Robust manufacturing	(Marto et al. 2016)	27	17	0.37037				26	17	16	11
3	Design of naproxen enteric-coated pellets (NAP-ECPs) by fluid-bed coating	CQA, CPP, CMA, RA, DS	Ishikawa diagram , RPN, Pareto chart, Failure mode and effect analysis (FMEA), DOE	“Due to the extreme coincidence of the predicted value generated by model with the observed value, the accuracy and robustness of the model were confirmed.”“It could be concluded that a promising NAP-ECPs was successfully designed using QbD approach in a laboratory scale.”	Prediction, Robust manufacturing	(Kan et al. 2014)							86.6667	56.6667	53.3333	36.6667		QTPP	CQA	PFD	CPP/CMA	RA	DS	DICS	PLMCI
							283	27	0.904594									30	76.6667	16.6667	93.3333	46.6667	86.6667	23.3333	0
4	Development of lyophilized liposomes with simvastatin	CQA, DS	Ishikawa diagram, DOE	“The current work brings an important innovative contribution in the field of lyophilized liposomes, through the successful application of the QbD approach in the development of lyo-LCL-SIM. In this manner, the influence of both formulation and process parameters on the CQAs of lyo-LCL-SIM was determined through the use of DoE.”“This modern, scientifically based approach of pharmaceutical develop…	Process understanding	(Porfire et al. 2017)	243	21	0.91358									NUMBER OF STEPS USED PER PAPER	NUMBER OF STEPS USED PER PAPER	NUMBER OF STEPS USED PER PAPER	NUMBER OF STEPS USED PER PAPER	NUMBER OF STEPS USED PER PAPER	NUMBER OF STEPS USED PER PAPER	NUMBER OF STEPS USED PER PAPER	NUMBER OF STEPS USED PER PAPER	NUMBER OF STEPS USED PER PAPER
5	Improve the manufacturing process understanding of botanical drug products	PFD, CPP, DS	Ishikawa diagram, FMEA, DOE	“This case study demonstrated that QbD is a powerful tool in improving the knowledge of the relationships between potentially high-risk factors and the performance of ethanol precipitation.”“The process characterization studies and the design space provide opportunities for establishing control strategies of ethanol precipitation. It is envisioned that developing manufacturing process of botanica…	Process understanding	(Zhang et al. 2013)	27	16	0.407407									1	2	3	4	5	6	7	8	9
6	Drug substance manufacturing process of an Fc fusion protein	CQA, CPP, RA, DS, DICE	Risk assessment matrix, DOE	“Finally, the control strategy was devised to ensure consistent manufacturing of drug substance meeting pre-defined quality targets. The concept of the global multi-step Design Space was introduced: predictive models of product quality developed for each individual step were linked to give operational limits for the entire manufacturing process.”“The global multi-step Design Space allowed the dev…	Prediction, Robust manufacturing	(Eon‐duval et al. 2012)												1	7	4	3	11	2	1	0	0
7	Development and Evaluation of Paclitaxel Nanoparticles	CQA, RA, DS	Ishikawa diagram, DOE	“In this study, the effects of formulation and process variables were evaluated.”“With the fundamental understanding of the variables and the process, the outcomes of this study can be applied to nanoparticulate drug delivery systems encapsulating active substances other than paclitaxel.”	Process understanding	(Yerlikaya et al. 2013)	283	27	0.904594									0.0333333	0.233333	0.133333	0.1	0.366667	0.0666667	0.0333333	0	0
8	Development and characterisation of efavirenz (EFZ) loaded solid lipid nanoparticles (SLN)	QTPP, CQA, CPP, RA, DS	Risk assessment matrix, DOE	“This study suggests the importance of implementation of QbD approach for identifying critical process and formulation parameter in order to develop nano based pharmaceutical product.”	Process understanding	(Raina, Kaur & Jindal 2017)	18	18	0
9	Understand and define optimal parameters for preparation of small interfering RNA (siRNA) loaded PLGA nanoparticles by the double emulsion solvent evaporation method and characterize their properties.	CPP, DS	DOE	“These results enable careful understanding and definition of optimal process parameters for preparation of PLGA nanoparticles encapsulating high amounts of siRNA with immediate and long-term sustained release properties.”“The measured encapsulation efficiency ranged from 2.01% to as much as 51.18%. (there is a large variation)”“This study demonstrates that it is possible to increase the encapsul…	Process understanding, Robust manufacturing	(Cun et al. 2011)	243	18	0.925926
10	The present study is to demonstrate the useful- ness of the QbD approach within the framework of a real example illustrating an issue with unexpected impurities appearing during the last stage of a long-term stability study of a controlled released drug formulation (under confidential agreement)	CQA, PFD, CPP, DS, DICE	DOE, Monte Carlo simulations	“The developed method was also subsequently used in routine analysis, demonstrating the usefulness of the QbD approach for the development of a stability-indicating method. The QbD methodology followed in this paper could be advantageously applied to the development and improvement of any stability-indicating method.”	Process understanding, Prediction, Robust manufacturing	(Hubert et al. 2014)
11	Product and process design for brivanib alaninate filme-coated tablets	CQA, PFD, CPP, RA, DS, DICE	Ishikawa diagram, FMEA, DOE	“This demonstration of QbD principles to integrated and holistic drug product development highlights the value of mechanistically driven experiments in building product and process robustness while addressing key risks to the patient, manufacturing plant, and product development.”	Process understanding, Prediction, Robust manufacturing	(Badawy et al. 2016)	81	20	0.753086
12	Development, optimization of a in situ gelling microemulsion of Lorazepam via intranasal route	CPP, DS	DOE	“Ex vivo diffusion studies revealed significantly higher release for MEG compared to microemulsion and drug solution. MEG showed higher flux and permeation across goat nasal mucosa.” “According to the study, it could be concluded that formulation would successfully provide the rapid onset of action, and decrease the mucociliary clearance due to formation of in situ gelling mucoadhesive system.” “…	Prediction	(Shah et al. 2017)	27	9	0.666667
13	Improvement of Tablet Coating Uniformity	CPP, DS	DOE	“This systematic application of the QbD-based method resulted in an enhanced process understanding and reducing the coating variability by more than half.” “These results reported here demonstrate that the new coating process optimized by this QbD study was robust and produced consistent results.”	Process understanding, Prediction, Robust manufacturing	(Dubey et al. 2012)
14	Understand the impact of formulation and process variables on the quality of oral disintegrating films (ODF)	CQA,CPP, CMA, DS	DOE	“All the DoE formulations showed rapid drug dissolution wherein almost 90% of the drug dissolved in 3–6 min (Fig. 4). In contrast, ODF reported in literature required a minimum of 10– 40 mins for complete dissolution.” “It was concluded that Quality by Design (QbD) study, employed in the present investigation, helped in optimizing product and process variables impacting the CQA of LMT ODF product…	Process understanding, Prediction, Robust manufacturing	(Mazumder et al. 2017)	243	14	0.942387
15	Maximize the understanding of the unit operation of microfluidization, for the preparation of nanosuspensions using indomethacin as a model drug.	CQA,DS	DOE, Pareto chart	“This quality by design approach facilitated the elucidation of various two-way interactions between independent variables which are impossible to detect with the conventional one factor at a time methodology.” “This research highlights the level of understanding that can be accomplished through a well designed study based on the philosophy of QbD.”	Process understanding	(Verma et al. 2009)	243	22	0.909465
16	To facilitate an in-depth process understanding, and offer opportunities for developing control strategies to ensure product quality, a combination of experimental design, optimization and multivariate techniques was integrated into the process development of a drug product	CQA, PFD, RA, DS	DOE	“It was demonstrated that the DOE effect/response surface analysis was a powerful tool in studying the effects of selected factors (water amount, wet massing time and lubrication time) on response variables, and establishing design space to ensure the desired manufacturability—tablet blend flow.” “It is clear that DOE effect/response surface analysis and multivariate data analysis are complementa…	Process understanding	(Huang et al. 2009)	125	13	0.896
17	Formulation and Process Design Space for Roller-Compacted Ciprofloxacin Hydrochloride Immediate-Release Tablets	QTPP, CQA, CPP, DS, DICE	FMEA, Ishikawa diagram, DOE	“In summary, scientific rationale and quality risk management analysis were used to successfully and efficiently determine the CQAs coming from the formulations and the manufacturing processes.”	Process understanding	(Fahmy et al. 2012)	2048	12	0.994141
18	Retrospective Quality by Design (rQbD) applied to the optimization of orodispersible films	CQA, CPP, DS	Ishikawa diagram, risk assessment matrix,	“The rQbD approach followed in this work contributed to fill a gap on literature by extending the scientific understanding of the influence of CPPs on the stability of drug release profile and to define a design space for this novel dosage form” “This work shows that it is possible to apply rQbD to achieve a greater understanding of the manufacturing process of ODFs and to define a proper design …	Process understanding, Prediction	(Silva et al. 2017)
19	Development of dispersible tablets	QTPP, CQA, PFD, CPP, DS, RA, DICE	DOE	“The better process understanding and control are vital to minimize the product waste due to manufacturing failure and produce product of desired quality with reduced end product testing. These objectives were accomplished by identifying process variables for preparing robust diclofenac dispersible tablets, measuring and monitoring them as provided in process analytical technology”“Consequently, …	Process understanding, Prediction, Robust manufacturing	(Charoo et al. 2012)
20	Development of hydrophilic interaction liquid chromatographic (HILIC) method for the analysis of bilastine and its degradation impurities	CQA, CPP	Monte Carlo simulations. DOE	This study presents a step by step development of HILIC method for the analysis of bilastine and its degradation impurities following Analytical Quality by Design approach. Taking into account the complexity of HILIC technique and that bilastine is investigated for the first time, systematic selection of factors and their ranges was carried out. After that, following AQbD roles, method’s design s…	Process understanding, Prediction, Robust Manufacturing	(Terzić et al. 2016)	2214	26	0.988257
21	Pharmaceutical development of enoxaparin sodium microspheres for colon-specific delivery.	QTPP,CQA, CPP, DS	Ishikawa diagram, DOE	"The in vitro release profile of enoxaparin sodium was close to the ideal one, therefore the system was successfully designed using QbD approach." “The QbD approach was used to achieve a design space with the desired QTPP as well as to determine the optimum formulation within the design space. The optimum formulation was characterized and found to possess very good characteristics: small size, hi…	Process understanding, Prediction	(Hales et al. 2017)	27	17	0.37037
22	Development of nanostructured lipid carriers containing salicyclic acid for dermal use	QTPP, CQA, CPP, CMA, RA,	Ishikawa diagram, risk assessment matrix, DOE	“Three highly critical quality attributes (CQAs) for NLC SA were identified, namely particle size, particle size distribution and aggregation. Five attributes of medium influence were identified, including dissolution rate, dissolution efficiency, pH, lipid solubility of the active pharmaceutical ingredient (API) and entrapment efficiency.” “Based on our experiments, an optimal formulation can be…	Process understanding, Prediction	(Kovács et al. 2017)
23	Development of aceclofenac loaded-nano structured lipid carriers (NLCs)	QTPP, CQA, CMA, RA, DS	Ishikawa diagram, risk assessment matrix, DOE	ACE-NLCs were successfully formulated, characterized, and optimized by using QbD approach for topical drug delivery.	Process understanding, Prediction	(Garg et al. 2017)	155	25	0.83871
24	Development of pellets for oral lysozyme delivery	CQA, CPP, RA	risk assessment matrix	“Use of the QbD approach during the formulation of biotechno-logically produced APIs is essential. The high variability and sensitivity of these molecules demand a better understanding of the effects of the CPPs on the CQAs of the products. The present results partially confirmed the original assumptions of the risk assessment”	Process understanding	(Sovány et al. 2016)
25	Design of 5-fluorouracil loaded lipid nanoparticles by the W/O/W double emulsion	QTPP, CQA, CPP, DS, DICE	Artificial neural network software,	“The optimal formulations recommended by the models were prepared and the critical quality attributes belonging to those formulations were assigned. The experimental results remained within the design space limit values. Consequently, optimal formulations with the CQA determined to achieve the QTPP were successfully obtained within the design space by following the QbD steps.” “These formulations…	Process understanding, Prediction	(Amasya et al. 2016)
26	A multivariate formulation robustness study was performed for a selected formulation of a monoclonal antibody to demonstrate acceptable quality at the target composition as well as at the edges of the allowable composition ranges and fulfilment of the end-of-shelf-life stability requirements of 36 months at the intended storage temperature.	CQA, DS	DOE	“In our study, first, we predefined acceptance limits for the CQAs tested in formulation robustness studies, based on QbD principles and in alignment with the project specific overall control strategy. Second, an MLR model was calculated. In the case that the MLR model is statistically not significant, we can deduce that the formulation is robust within the formulation composition ranges.” “Based…	Process understanding, Prediction	(Wurth et al. 2016)
27	Design space definition of a blending unit operation	CQA, CPP, CMA, RA, DS	Ishikawa diagram, FMEA, Computer simulation	“We show that a structured and systematic quality risk management approach within the QbD-framework significantly contributes to an efficient development process. This is achieved by identifying those quality attributes and input parameters that are crucial for further investigations. By subsequent linking of the safety and efficacy of the product with the identified quality attributes, a startin…	Process understanding	(Adam et al. 2011)
28	Development, optimization, and evaluation of Carbopol 940 topical gel containing aceclofenac-crospovidone (1:4) solid dispersion	CQA, DS	DOE	“The selected QbD strategy allowed an efficient selection of the best formulation composition and of the most suitable experimental conditions in the shortest time and with the minimum number of experiments. The best formulation was studied for in-vivo pharmaco dynamic performance in carrageen-induced rat paw oedema model and was compared with marketed gel formulation.” “Carbopol 940 topical gel …	Process understanding, Prediction	(Jana et al. 2014)
29	Understand the spray drying process of insulin intended for pulmonary administration	CPP	DOE	“Prediction equations were obtained for all dependent variables including both interaction and quadratic terms.” “The results indicate that formulation parameters are at least as important as process parameters when spray drying proteins. In particular, parameters affecting the critical concentration are important when designing a proper process for spray drying proteins. Design of experiments an…	Process understanding, Prediction	(Maltesen et al. 2008)	125	31	0.752
30	Development of a stability indicating UHPLC method for ebastine in the API and pharmaceutical formulations	CPP, RA, DS, DICE		“A verification study demonstrated that the established model for Design Space is accurate with a relative error of prediction of only 0.6%.” A Design Space – a volume in which the method is robust is defined and visualized. Also, the predicted retention times and resolution values are in excellent agreement with experimental values. The method was fully validated in compliance with ICH guideline…	Process understanding, Prediction, Robust manufacturing	(Schmidt & Molnár 2013)

## Sheet: Experimental runs
Ref	(Marto et al. 2016)	(Hales et al. 2017)	(Zhang et al. 2013)	(Shah et al. 2017)	(Maltesen et al. 2008)	(Badawy et al. 2016)	(Garg et al. 2017)	(Huang et al. 2009)	(Kan et al. 2014)	(Yerlikaya et al. 2013)	(Verma et al. 2009)	(Porfire et al. 2017)	(Cun et al. 2011)	(Mazumder et al. 2017)	(Terzić et al. 2016)	(Fahmy et al. 2012)
Study code	S2	S21	S5	S12	S29	S11	S23	S16	S3	S7	S15	S4	S9	S14	S20	S17
No experiments with OVA (one variable at the time)	27	27	27	27	125	81	155	125	283	283	243	243	243	243	2214	2048
No of experiments with DOE	17	17	16	9	31	20	25	13	27	27	22	21	18	14	26	12
% of experiments reduced	0.37037	0.37037	0.407407	0.666667	0.752	0.753086	0.83871	0.896	0.904594	0.904594	0.909465	0.91358	0.925926	0.942387	0.988257	0.994141
% of experiments reduced	0.37037	0.37037	0.407407	0.666667	0.752	0.753086	0.83871	0.896	0.904594	0.904594	0.909465	0.91358	0.925926	0.942387	0.988257	0.994141
% of experiments reduced	37.037	37.037	40.7407	66.6667	75.2	75.3086	83.871	89.6	90.4594	90.4594	90.9465	91.358	92.5926	94.2387	98.8257	99.4141
Median 90.3%	90.3	90.3	90.3	90.3	90.3	90.3	90.3	90.3	90.3	90.3	90.3	90.3	90.3	90.3	90.3	90.3
Mean 78%	78.4	78.4	78.4	78.4	78.4	78.4	78.4	78.4	78.4	78.4	78.4	78.4	78.4	78.4	78.4	78.4
Median	0.900297
Mean	0.783597
Total of paper reviewed	30	1
Total of papers that aimed for reducing experimental runs	16	0.533333
