# Supplementary material for: Application of quality by design for 3D printed bone prostheses and scaffolds
Source: PLoS One. 2018 Apr 12;13(4):e0195291. doi: 10.1371/journal.pone.0195291 (PMC5896968; doi:10.1371/journal.pone.0195291)
Supplement: S2 Database — (XLSX) [file pone.0195291.s005.xlsx]

## Sheet: Studies included
Paper title	Year	Design and fabrication workflow maps	Design and fabrication description	Risks of associated with non-conformance quality	properties and requirements of porous scaffolds	Quality by design
Dimensional error in selective laser sintering and 3D-printing of models for craniomaxillary anatomy reconstruction	2008
A review of the issues surrounding three-dimensional computed tomography for medical modelling using rapid prototyping techniques	2010
Medical rapid prototyping technologies: State of the art and current limitations for application in oral and maxillofacial surgery	2005
3D printing and medical imaging: A review of the methods and applications. Current Problems in Diagnostic Radiology	2015
Inaccuracies in additive manufactured medical skull models caused by the DICOM to STL conversion process. Journal of Cranio-Maxillofacial Surgery	2014
Sensitivity analysis of geometric errors in additive manufacturing medical models. Medical engineering & physics	2015
Ten challenges in 3D printing	2015
Real time monitoring of the CNC process in a production environment- the data collection & analysis phase	2016
Study on influential factors for process monitoring and control in laser aided additive manufacturing	2013
A review on process monitoring and control in metal-based additive manufacturing	2014
Fabrication direction optimization to minimize post-machining in layered manufacturing	2007
Additive manufacturing methods and modelling approaches: a critical review	2015
Using selective laser sintering for manufacturing	2011
Effects of processing on microstructure and properties of SLS Nylon 12	2006
Microstructure and mechanical behavior of Ti–6Al–4V produced by rapid-layer manufacturing, for biomedical applications	2009
Regulatory Considerations in the Design and Manufacturing of Implantable 3D‐Printed Medical Devices	2015
Current trends in 3D printing, bioprosthetics, and tissue engineering in plastic and reconstructive surgery	2016
Dimensional verification and quality control of implants produced by additive manufacturing	2015
Numerical analysis of thermal stress and deformation in multi-layer laser metal deposition process	2014
Forging Industry Association. Heat treatment titanium alloys 2015	2015
Evaluation of uit on titanium alloy residual stress eliminating by ultrasonic residual stress measurement system	2013
Online quality control of selective laser melting. Proceedings of the Solid Freeform Fabrication Symposium	2011
A novel method for production of spherical Ti-6Al-4V powder for additive manufacturing	2016
Rapid prototyped patient specific implants for reconstruction of orbital wall defects	2014
Analysis of errors in medical rapid prototyping models	2002
Accuracy of medical RP models	2009
A method for the three-dimensional statistical shape analysis of the bony orbit	2007
The accuracy of stereolithography in planning craniofacial bone replacement	2003
Customised titanium implant fabricated in additive manufacturing for craniomaxillofacial surgery: This paper discusses the design and fabrication of a metallic implant for the reconstruction of a large cranial defect	2014
Electron beam melting manufacturing technology for individually manufactured jaw prosthesis: A case report	2016
Analytical relationships for prediction of the mechanical properties of additively manufactured porous biomaterials	2016
Design and fabrication of bone tissue engineering scaffolds	2005
Effect of the build orientation on the Mechanical Properties and Fracture Modes of SLM Ti–6Al–4V	2014
Anisotropic material properties of fused deposition modeling ABS	2002
Bioresorbable scaffolds for bone tissue engineering: optimal design, fabrication, mechanical testing and scale-size effects analysis	2015
Considering part orientation in design for additive manufacturing	2016
Is motion capture-based biomechanical simulation valid for HCI studies?: study and implications	2014
Subject-specific knee joint geometry improves predictions of medial tibiofemoral contact forces	2013
Tibiofemoral contact forces during walking, running and sidestepping	2016
Estimation of bone-on-bone contact forces in the tibiofemoral joint during walking	2005
Patient‐specific modelling of bone and bone‐implant systems: the challenges	2013
Accuracy analysis and improvement for direct laser sintering	2004
Additive manufacturing: technology, applications and research needs	2013
Topological design and additive manufacturing of porous metals for bone scaffolds and orthopaedic implants: A review	2016
A review on powder-based additive manufacturing for tissue engineering: selective laser sintering and inkjet 3D printing	2016
Density prediction of crystalline polymer sintered parts at various powder bed temperatures	2001
Patient-specific reconstruction with 3D modeling and DMLS additive manufacturing	2012
An analysis of cost overruns and time delays of INDOT projects	2004
Initial work on the characterization of additive manufacturing (3D Printing) using software image analysis	2015
Process monitoring in laser sintering using thermal imaging	2011
Metal additive manufacturing: a review	2014
3D Printing: An industrial revolution	2014
Characterization of metal powders used for additive manufacturing	2014
Design and 3D printing of scaffolds and tissues	2015
Recent advances in 3D printing of biomaterials	2015
The design and production of Ti-6Al-4V ELI customized dental implants	2008
TiO2 nanotubes for stimulated cell response: Control of cell-surface interactions at the nanoscale	2010
Reduced inflammatory activity of RAW 264.7 macrophages on titania nanotube modified Ti surface	2014
Bone tissue engineering: recent advances and challenges	2012
Antibacterial Behavior of Additively Manufactured Porous Titanium with Nanotubular Surfaces Releasing Silver Ions	2016
Effects of implant surface coatings and composition on bone integration: a systematic review	2009
Medical rapid prototyping applications and methods	2005
Effect of cleaning and sterilization on titanium implant surface properties and cellular response	2012
Considerations for tissue-engineered and regenerative medicine product development prior to clinical trials in the United States	2009
The epidemiology of revision total knee arthroplasty in the United States	2010
Effects of different sterilization techniques and varying anodized TiO2 nanotube dimensions on bacteria growth	2013
Computed tomography for dimensional metrology	2011
3D printer maintenance: preventive and corrective tasks	2014
Maintaining and Troubleshooting Your 3D Printer	2014
Internet access to advanced 3-dimensional software for the prototyping and design of complex and precise custom mandibular implants	2016
Basics and applications of rapid prototyping medical models	2014
Critical success factors for the fuzzy front end of innovation in the medical device industry	2008
The influence of institutional factors on the technology acquisition performance of high-tech firms: survey results from Germany and Japan	2004
Fuzzy multiobjective linear model for supplier selection in a supply chain	2006
Medical device design in context: A model of user–device interaction and consequences	2012
The role of the interaction between the user and the manufacturer in medical equipment innovation	1985
A comparison of rapid prototyping technologies	1998
Additive manufacturing towards the realization of porous and stiffness-tailored NiTi implants	2014
Material selection in the design of the tibia tray component of cemented artificial knee using finite element method	2013
Effect of powder reuse times on additive manufacturing of Ti-6Al-4V by selective electron beam melting	2015
A Review of Metal Fabricated with Laser‐and Powder‐Bed Based Additive Manufacturing Techniques: Process, Nomenclature, Materials, Achievable Properties, and its Utilization in the Medical Sector	2018
Medical rapid prototyping applications and methods	2005
modeling and its applications in computer-aided tissue engineering	2005
Application of rapid prototyping for development of custom–made orthopedics prostheses: an investigative study	2011
maging, virtual planning, design, and production of patient-specific implants and clinical validation in craniomaxillofacial surgery	2012
Patient-specific reconstruction with 3D modeling and DMLS additive manufacturing	2012
Design, analysis and additive manufacturing of porous structures for biocompatible micro-scale scaffolds	2013
Emerging applications of bedside 3D printing in plastic surgery	2015
Implantation of customized 3-D printed titanium prosthesis in limb salvage surgery: a case series and review of the literature	2015
The design and production of Ti-6Al-4V ELI customized dental implants	2008
An image‐based approach for designing and manufacturing craniofacial scaffolds	2000
Heterogeneous porous scaffold design for tissue engineering using triply periodic minimal surfaces	2012
Internal architecture design and freeform fabrication of tissue replacement structures	2006
Design for medical rapid prototyping of cranioplasty implants	2003
Development of 3D parametric model of human spine and simulator for biomedical engineering education and scoliosis screening	2012
Image based bio-cad modeling and its applications to biomedical and tissue engineering	2004
Medical 3D printing for the radiologist	2015
Reverse engineering of human bones by using method of anatomical features	2013
STL rapid prototyping bio-CAD model for CT medical image segmentation	2010
A reverse engineering system for rapid manufacturing of complex objects	2002
Customised titanium implant fabricated in additive manufacturing for craniomaxillofacial surgery: This paper discusses the design and fabrication of a metallic implant for the reconstruction of a large cranial defect	2014
3D printing based on imaging data: review of medical applications	2010
Fusion of CT and MRI Scanned Medical Images Using Image Processing	2012
Rapid prototyping techniques for anatomical modelling in medicine	1997
Personalised medical product development: Methods, challenges and opportunities	2011
Three-dimensional imaging techniques: A literature review	2014
Rapid prototyping for biomedical engineering: current capabilities and challenges	2012
Radiation risks of medical imaging: separating fact from fantasy	2012
A novel classification and online platform for planning and documentation of medical applications of additive manufacturing	2014
3D printing and medical imaging: A review of the methods and applications	2015
Virtual reality surgical planning for maxillofacial distraction osteogenesis: the role of reverse engineering rapid prototyping and cooperative work	2007
Additive manufacturing in prosthesis development–a case study	2014
Engineering design and manufacturing of custom craniofacial implants	2015
Inaccuracies in additive manufactured medical skull models caused by the DICOM to STL conversion process	2014
A review of algorithms for medical image segmentation and their applications to the female pelvic cavity	2010
A review on 3D printed bioimplants	2015
Patient-specific finite element modeling of bones	2013
3D reconstruction of individual anatomy from medical image data: Segmentation and geometry processing	2007
Rapid prototyping assisted surgery planning and custom implant design	2009
Sensitivity analysis of geometric errors in additive manufacturing medical models	2015
Design and fabrication of custom mandible titanium tray based on rapid prototyping	2004
STL 2.0: a proposal for a universal multi-material additive manufacturing file format	2009
Reverse engineering of pelvic bone for hip joint replacement	2009
Current trends in the design of scaffolds for computer-aided tissue engineering	2014
Topological design and additive manufacturing of porous metals for bone scaffolds and orthopaedic implants: A review	2016
Development of a tissue engineering scaffold structure library for rapid prototyping. Part 1: investigation and classification	2003
Design and 3D printing of scaffolds and tissues	2015
Scaffold library for tissue engineering: a geometric evaluation	2012
Creation of a unit block library of architectures for use in assembled scaffold engineering	2005
Ti–6Al–4V triply periodic minimal surface structures for bone implants fabricated via selective laser melting	2015
Porous scaffold design using the distance field and triply periodic minimal surface models	2011
Procedural function-based modelling of volumetric microstructures	2011
Design for additive manufacturing: Trends, opportunities, considerations, and constraints	2016
New paradigms in hierarchical porous scaffold design for tissue engineering	2013
omputer-aided porous scaffold design for tissue engineering using triply periodic minimal surfaces	2011
Development of modelling methods for materials to be used as bone substitutes	2008
Additive manufacturing and mechanical characterization of graded porosity scaffolds designed based on triply periodic minimal surface architectures	2016
Design of tissue engineering scaffolds based on hyperbolic surfaces: Structural numerical evaluation	2014
Mathematically defined tissue engineering scaffold architectures prepared by stereolithography	2010
Optimal design and fabrication of scaffolds to mimic tissue properties and satisfy biological constraints	2002
Scaffold design and manufacturing: from concept to clinic	2009
Knowledge management for topological optimization integration in additive manufacturing	2014
Topological design of microstructures of cellular materials for maximum bulk or shear modulus	2011
An efficient and scalable approach for generating topologically optimized cellular structures for additive manufacturing	2016
Grand challenge: Applying regulatory science and big data to improve medical device innovation	2013
Is motion capture-based biomechanical simulation valid for HCI studies?: study and implications	2014
Subject-specific knee joint geometry improves predictions of medial tibiofemoral contact forces	2013
3D CAD, CAM and rapid prototyping	2006
Essentials of 3D biofabrication and translation	2015
Additive layered manufacturing: sectors of industrial application shown through case studies	2011
Laser sintering of ceramics	2013
Electron beam melted (EBM) Co-Cr-Mo alloy for orthopaedic implant applications	2009
elective laser sintering and its application in biomedical engineering	2011
A comparison of rapid prototyping technologies	1998
D printing: the dawn of a new era in manufacturing?	2013
3D Printing: An industrial revolution	2014
Characterization of metal powders used for additive manufacturing	2014
Effects of processing on microstructure and properties of SLS Nylon 12	2006
Using selective laser sintering for manufacturing	2011
Electrochemical surface modifications of titanium and titanium alloys for biomedical applications	2012
Biomaterial surface modification of titanium and titanium alloys for medical applications	2014
Titanium oxide nanotube surface topography and microRNA-488 contribute to modulating osteogenesis	2014
Hydroxyapatite growth on anodic TiO2 nanotubes	2006
Significantly accelerated osteoblast cell growth on aligned TiO2 nanotubes	2006
The limits of sterility assurance	2008
Regulatory Considerations in the Design and Manufacturing of Implantable 3D‐Printed Medical Devices	2015
Considerations for tissue-engineered and regenerative medicine product development prior to clinical trials in the United States	2009
Additively manufactured medical products – the FDA perspective	2016
Tissue Engineering and Reparative Medicine	2002
Biomimetic materials for bone tissue engineering–state of the art and future trends	2011
Bone substitutes: an update	2005
Osteoinduction a review of old concepts with new standards	2012
Tissue engineering by cell transplantation using degradable polymer substrates	1991
Investigation of fibroblast and keratinocyte cell-scaffold interactions using a novel 3D cell culture system	2007
Bioresorbable polymers in trauma and bone surgery	2000
Bone printing: new frontiers in the treatment of bone defects	2015
Advanced computer-aided design for bone tissue-engineering scaffolds	2009
Solid freeform fabrication of three-dimensional scaffolds for engineering replacement tissues and organs	2003
Porosity of 3D biomaterial scaffolds and osteogenesis	2005
Cell responses to metallic nanostructure arrays with complex geometries	2014
Advanced biomaterials for skeletal tissue regeneration: Instructive and smart functions	2008
Surface treatments and roughness properties of Ti-based biomaterials	2004
Antibacterial Behavior of Additively Manufactured Porous Titanium with Nanotubular Surfaces Releasing Silver Ions	2016
Surface modification of titanium, titanium alloys, and related materials for biomedical applications	2004
Electrospun nanofibrous structure: a novel scaffold for tissue engineering	2002
The two faces of metal ions: From implants rejection to tissue repair/regeneration	2016
The design and manufacture of biomedical surfaces	2007
Scaffolds for bone healing: concepts, materials and evidence	2011
Bone tissue engineering: state of the art and future trends.	2004
one tissue engineering: state of the union	2014
Porous scaffold design for tissue engineering	2005
Metallic scaffolds for bone regeneration	2009
Electron beam melting manufacturing technology for individually manufactured jaw prosthesis: A case report	2016
Polymeric scaffolds in tissue engineering application: a review	2011
Design and fabrication of bone tissue engineering scaffolds	2005
Custom implant design for patients with cranial defects	2002
Manufacture by selective laser melting and mechanical behavior of a biomedical Ti–24Nb–4Zr–8Sn alloy	2011
Maxillofacial reconstruction using custom-made artificial bones fabricated by inkjet printing technology	2009
TiO2 nanotubes for stimulated cell response: Control of cell-surface interactions at the nanoscale	2010
Reduced inflammatory activity of RAW 264.7 macrophages on titania nanotube modified Ti surface.	2014
Analytical relationships for prediction of the mechanical properties of additively manufactured porous biomaterials	2016
Adaptation of the quality by design concept in early pharmaceutical development of an intranasal nanosized formulation	2015
A quality by design (QbD) approach on starch-based nanocapsules: a promising platform for topical drug delivery	2016
A quality by design (QbD) case study on enteric-coated pellets: Screening of critical variables and establishment of design space at laboratory scale	2014
A quality by design approach for the development of lyophilized liposomes with simvastatin	2017
Application of quality by design to the process development of botanical drug products: a case study	2013
Application of the quality by design approach to the drug substance manufacturing process of an Fc fusion protein: Towards a global multi‐step design space	2012
Development and Evaluation of Paclitaxel Nanoparticles Using a Quality‐by‐Design Approach	2013
Development of efavirenz loaded solid lipid nanoparticles: Risk assessment, quality-by-design (QbD) based optimisation and physicochemical characterisation	2017
High loading efficiency and sustained release of siRNA encapsulated in PLGA nanoparticles: quality by design optimization and characterization	2011
Improvement of a stability-indicating method by Quality-by-Design versus Quality-by-Testing: A case of a learning process	2014
Integrated Application of Quality-by-Design Principles to Drug Product Development: A Case Study of Brivanib Alaninate Film–Coated Tablets	2016
Quality by Design approach for an in situ gelling microemulsion of Lorazepam via intranasal route	2017
Improvement of tablet coating uniformity using a quality by design approach	2012
Quality by Design approach for studying the impact of formulation and process variables on product quality of oral disintegrating films	2017
Quality by design approach to understand the process of nanosuspension preparation	2009
Quality by design case study: an integrated multivariate approach to drug product and process development	2009
Quality by design I: application of failure mode effect analysis (FMEA) and Plackett–Burman design of experiments in the identification of “main factors” in the formulation and process design space for roller-compacted ciprofloxacin hydrochloride immediate-release tablets	2012
Retrospective Quality by Design (rQbD) applied to the optimization of orodispersible films	2017
Quality by design approach for formulation development: a case study of dispersible tablets	2012
Application of Analytical Quality by Design concept for bilastine and its degradation impurities determination by hydrophilic interaction liquid chromatographic method	2016
A quality by design (QbD) study on enoxaparin sodium loaded polymeric microspheres for colon-specific delivery	2017
Development of nanostructured lipid carriers containing salicyclic acid for dermal use based on the Quality by Design method	2017
Quality by Design (QbD)-enabled development of aceclofenac loaded-nano structured lipid carriers (NLCs): An improved dermatokinetic profile for inflammatory disorder (s)	2017
Development of pellets for oral lysozyme delivery by using a quality by design approach	2016
Quality by design case study 1: Design of 5-fluorouracil loaded lipid nanoparticles by the W/O/W double emulsion—Solvent evaporation method	2016
Quality by design approaches to formulation robustness—an antibody case study	2016
An integrated Quality by Design (QbD) approach towards design space definition of a blending unit operation by Discrete Element Method (DEM) simulation	2011
Development of topical gel containing aceclofenac-crospovidone solid dispersion by “Quality by Design (QbD)” approach	2014
Quality by design–Spray drying of insulin intended for inhalation	2008
Using an innovative Quality-by-Design approach for development of a stability indicating UHPLC method for ebastine in the API and pharmaceutical formulations. Journal of pharmaceutical and biomedical analysis	2013
Inflammatory phase of bone healing initiates the regenerative healing cascade	2012
Interactions between integrin receptors and fibronectin are required for calvarial osteoblast differentiation in vitro	1997
Current concepts of molecular aspects of bone healing	2005
Antibacterial titanium surfaces for medical implants	2016
Cell interaction with nanopatterned surface of implants	2010
Characterization of biomaterials	2013
Evaluation of metallic and polymeric biomaterial surface energy and surface roughness characteristics for directed cell adhesion	2001
Local drug delivery to the bone by drug-releasing implants: perspectives of nano-engineered titania nanotube arrays	2012
